# Supplementary material for: “To speak or not to speak”: A qualitative analysis on the attitude and willingness of women to start conversations about voluntary medical male circumcision with their partners in a peri-urban area, South Africa
Source: PLoS One. 2019 Jan 25;14(1):e0210480. doi: 10.1371/journal.pone.0210480 (PMC6347244; doi:10.1371/journal.pone.0210480)
Supplement: S1 File — (ZIP) [file pone.0210480.s003.zip]

Archive with 30 entries (30 files):
- QF001_QC2.docx
- QF002_QC2.docx
- QF003_QC2.docx
- QF004_QC2.docx
- QF005_QC2.docx
- QF006_QC2.docx
- QF007_QC.docx
- QF008_QC2.docx
- QF009_QC2.docx
- QF010_QC2.docx
- QF011_QC2.doc
- QF012_QC2.docx
- QF013_QC2.doc
- QF014_QC2.docx
- QF015_QC2.docx
- QF016_QC2.docx
- QF017_QC2.docx
- QF018_QC2.docx
- QF019_QC2.docx
- QF020_QC2.docx
- QF021_QC2.docx
- QF022_QC2.docx
- QF023_QC2.docx
- QF024_QC2.docx
- QF025_QC2.docx
- QF026_QC2.docx
- QF027_QC2.docx
- QF028_QC2.docx
- QF029_QC2.doc
- QF030_QC2.docx
